# Supplementary material for: Polyscias filicifolia (Araliaceae) Hairy Roots with Antigenotoxic and Anti-Photogenotoxic Activity
Source: Molecules. 2021 Dec 29;27(1):186. doi: 10.3390/molecules27010186 (PMC8746452; doi:10.3390/molecules27010186)
Supplement: Supplementary file 1 [file molecules-27-00186-s001.zip]

Archive with 1 entries (1 files):
- molecules-1466394-supplementary.pdf
